# Supplementary material for: A Mycobacteriophage-Based Vaccine Platform: SARS-CoV-2 Antigen Expression and Display
Source: Microorganisms. 2021 Nov 23;9(12):2414. doi: 10.3390/microorganisms9122414 (PMC8704799; doi:10.3390/microorganisms9122414)
Supplement: Supplementary file 1 [file microorganisms-09-02414-s001.zip]

Archive with 1 entries (1 files):
- microorganisms-1459989-supplementary.pdf
